# Supplementary material for: Itm2a expression marks periosteal skeletal stem cells that contribute to bone fracture healing
Source: J Clin Invest. 2024 Sep 3;134(17):e176528. doi: 10.1172/JCI176528 (PMC11364384; doi:10.1172/JCI176528)
Supplement: Supporting data values [file jci-134-176528-s009.xls]

## Sheet: Figure 1-M
Figure 1-M	Itm2a-	Itm2a+
The percentage of SSCs	3.96	35.5
	3.65	34.3
	3.09	32.9

## Sheet: Figure 2-C
Figure 2-C	Itm2a- SSCs	Itm2a+ SSCs
BV/TV(%)	10.32	30.21
	11.25	29.28
	13.1	31.05

## Sheet: Figure 2-F
Figure 2-F	Itm2a- SSCs	Itm2a+ SSCs
Bone volume(mm3)	0.02109	0.21051
	0.0235	0.25136
	0.01521	0.2351
	0.036541	0.19283

## Sheet: Figuire 4-F
Figure 4-F	sample1	sample2	sample3
Itm2a+Col2+ cells /Col2+ Chondrocytes	30.7692	45	36.3636
Itm2a+OPN+ cells /OPN+ osteoblasts	52	56.1224	61.6667
Itm2a+LepR+ cells /LepR+ bone marrow stromal cells	12	9.28571	7.5

## Sheet: Figure 5-G
Figure 5-G	sample1	sample2	sample3
Itm2a+Prrx1-COL2A1+ cells/COL2A1+ cells	20.8696	26.9231	24.3902
Prrx1+Itm2a-COL2A1+ cells/COL2A1+ cells	15.4472	12.3077	9.56522
Itm2a+Prrx1+COL2A1+ cells/COL2A1+ cells	1.73913	2.30769	5.69106

## Sheet: Figure 5-H
Figure 5-H	sample1	sample2	sample3
Itm2a+Prrx1-OSX+ cells/OSX+ cells	30	35.7143	38.1356
Prrx1+Itm2a-OSX+ cells/OSX+ cells	11	20.4082	13.5593
Itm2a+Prrx1+OSX+ cells/OSX+ cells	2	3.06122	3.38983

## Sheet: Figure 6-E
Figure 6-E
	Bmp2 fl/fl			Itm2a-CreER Bmp2 fl/fl
7	1.265	1.288	1.275	1.276	1.254	1.198
14	3.008	3.102	3.116	2.247	2.197	2.246
21	2.2	2.31	2.186	1.859	1.764	1.798

## Sheet: Figure 6-G
Figure 6-G	Bmp2 fl/fl	Itm2a-CreER Bmp2 fl/fl
Callus bone volume (mm3)	3.256	1.247
	3.316	1.367
	2.876	0.826
	2.652	0.903

## Sheet: Figure 6-K
Figure 6-K	R26-DTA	Itm2a-CreER;R26-DTA
union	8	3
Non-union	0	4

## Sheet: Figure 7-F
Figure 7-F	ITM2A-	ITM2A+
The CFU-F Number/Well	12	36
	10	31
	17	29
	15	35
	11	39

[truncated: 11 more sheets: Figure 7-H, Figure S3-B, Figure S3-D, Figure S3-F, Figure S5-D, Figure S5-F, Figure S6-D, Figure S7-F, Figure S7-G, Figure S8-D, Figure S8-F]
